# Supplementary material for: Substance Use in Mild-COVID-19 Patients: A Retrospective Study
Source: Front Public Health. 2021 Mar 4;9:634396. doi: 10.3389/fpubh.2021.634396 (PMC7969785; doi:10.3389/fpubh.2021.634396)
Supplement: Supplementary file 1 [file Table_S1.XLSX]

## Sheet: Sheet1
Table S1. Results of the logistic regression models for follow-up versus missing participants among classified as having mild COVID-19 patients at treatment intake, São Caetano do Sul, 2020.
	aOR	95%CI
Gender	1.14238	0.947552	1.37727
Age
Up to 29 years old	ref
30-39 yars old	0.913694	0.699295	1.19383
40-49 years old	1.23889	0.945453	1.6234
50-59 years old	1.18224	0.875491	1.59646
60 years old or more	1.99***	1.44774	2.73776
City Suburb
953	ref
954	0.951117	0.69108	1.309
955	1.0459	0.754272	1.45027
956	1.14644	0.846891	1.55194
957	1.11952	0.854027	1.46755
958	1.15896	0.854233	1.57239
Intake date	0.999334	0.996997	1.00168
Number of CDC COVID-19 Symptoms	1.14449	0.848531	1.54367
CDC COVID-19 Symptom:
Fever or chills	0.837474	0.528639	1.32673
Cough	0.782625	0.548826	1.11602
Shortness of breath or difficulty breathing	0.685479	0.298834	1.57238
Fatigue	0.90843	0.629041	1.31191
Muscle or body aches	0.739495	0.501955	1.08945
Headache	0.83545	0.580684	1.20199
New loss of taste or smell	0.76748	0.533357	1.10437
Sore throat	1.0512	0.715023	1.54543
Congestion or runny nose	0.869851	0.603918	1.25289
Nausea or vomiting	0.827418	0.530072	1.29156
Diarrhea	1
***p<0.001
