# Supplementary material for: Substance Use in Mild-COVID-19 Patients: A Retrospective Study
Source: Front Public Health. 2021 Mar 4;9:634396. doi: 10.3389/fpubh.2021.634396 (PMC7969785; doi:10.3389/fpubh.2021.634396)
Supplement: Supplementary file 2 [file Table_S2.XLSX]

## Sheet: Sheet1
Table S2. Pre-, Post-COVID-19, and Post-COVID-19 Follow-Up substance use among 993 individuals who had mild COVID-19 in São Caetano do Sul, SP, Brazil.
Substance Use	Pre-COVID Phase	Post-COVID Acute Phase	Post-COVID Follow-Up Phase
	Mean (SE)	Mean (SE)	Mean (SE)
Alcohol	1.95 (0.05)	1.34 (0.05)****	1.73 (0.06)**
Tobacco	0.75 (0.06)	0.57 (0.05)*	0.67 (0.06)
Cannabis	0.22 (0.03)	0.17 (0.03)	0.20 (0.03)
Benzodiazepines	0.23 (0.03)	0.26 (0.06)	0.24 (0.03)
Analgesics	1.35 (0.05)	1.67 (0.06)***	1.37 (0.05)
T-test comparison with Pre-COVID-19 score: *p<0.05; **p<0.01; ***p<0.001; ****p<0.0001
