# Supplementary material for: Substance Use in Mild-COVID-19 Patients: A Retrospective Study
Source: Front Public Health. 2021 Mar 4;9:634396. doi: 10.3389/fpubh.2021.634396 (PMC7969785; doi:10.3389/fpubh.2021.634396)
Supplement: Supplementary file 3 [file Table_S3.XLSX]

## Sheet: Sheet1
Table S3. Results of the sensitivity analysis (logistic regression) for CDC COVID-19 symptoms among 993 individuals who had mild COVID-19 in São Caetano do Sul, SP, Brazil.
Exposure: Pre-COVID Phase ASSIST Frequency Score	Alcohol	Benzodiazepines
	aOR (95%CI)	aOR (95%CI)
Outcome: CDC COVID-19 Symptoms
Excluding those with Psychiatric Disorders*
Cough	0.98 (0.88-1.08)	0.95 (0.72-1.25)
Shortness of breath or difficulty breathing	0.65 (0.40-1.06)	1.54 (0.51-2.15)
New loss of taste or smell	1.05 (0.95-1.17)	0.97 (0.73-1.28)
Congestion or runny nose	1.11 (0.99-1.23)	0.88 (0.65-1.19)
Excluding those with Medical Diseases*
Cough	0.97 (0.86.1-08)	0.91 (0.67-1.24)
Shortness of breath or difficulty breathing	0.73 (0.40-1.33)	3.43 (0.84-3.94)
New loss of taste or smell	1.07 (0.95-1.19)	0.85 (0.63-1.16)
Congestion or runny nose	1.08 (0.96-1.21)	1.09 (0.80-1.49)
All the models adjusted for gender, age, city suburb, civil status, educationnal level, income, *previous medical diseases, *previous psychiatric disorder, previous tobacco/cannabis/analgesic use, time between intake and assessment.
